# Supplementary material for: Genetic Biomarkers for Statin-Induced Myopathy
Source: Int J Mol Sci. 2025 Nov 18;26(22):11144. doi: 10.3390/ijms262211144 (PMC12653957; doi:10.3390/ijms262211144)
Supplement: Supplementary file 1 [file ijms-26-11144-s001.zip]

Archive with 1 entries (1 files):
- ijms-3941410-supplementary.pdf
